# Supplementary material for: Dynamics of gene expression associated with arsenic uptake and transport in rice during the whole growth period
Source: BMC Plant Biol. 2020 Mar 31;20:133. doi: 10.1186/s12870-020-02343-1 (PMC7106585; doi:10.1186/s12870-020-02343-1)
Supplement: Supplementary file 2 — Additional file 2. Data of the means with standard errors for three replicates in Figs. 1, 2, 3, 4 and 5, S1-S2, and S4-S7. [file 12870_2020_2343_MOESM2_ESM.xlsx]

## Sheet: Sheet1
Fig. 1 and Fig. S7	As concentration in differernt parts of rice plants (mg/kg dry weight)
		Root		Stem		Leaf		Husk		Brown rice		Node I	Node II	Node III
	Weeks	CK	+As	CK	+As	CK	+As	CK	+As	CK	+As	+As	+As	+As
	3	0.20 ± 0.01	93.16 ± 13.02	0.80 ± 0.08	103.86 ± 3.74	0.67 ± 0.10	31.79 ± 5.27	--	--	--	--	--	--	--
	6	0.06	135.31 ± 12.51	0.29 ± 0.11	121.13 ± 8.35	0.83 ± 0.07	51.11 ± 7.47	--	--	--	--	--	--	--
	9	0.21 ± 0.08	144.34 ± 20.63	0.50 ± 0.05	85.26 ± 12.86	1.73 ± 0.09	35.88 ± 4.34	--	--	--	--	--	--	--
	12	0.20 ± 0.04	101.01 ± 2.19	0.34 ± 0.08	57.03 ± 5.09	2.66 ± 0.31	50.43 ± 5.95	--	--	--	--	--	--	--
	16	0.15 ± 0.03	126.85 ± 19.01	0.35 ± 0.04	16.05 ± 2.49	1.35 ± 0.27	30.88 ± 3.72	0.51 ± 0.03	2.67 ± 0.51	0.51 ± 0.03	2.67 ± 0.51	--	--	--
	18	0.18 ± 0.03	66.33 ± 9.88	0.22 ± 0.05	31.66 ± 4.69	1.46 ± 0.05	53.07 ± 5.17	0.22 ± 0.03	7.79 ± 1.11	0.21 ± 0.02	1.15 ± 0.11	--	--	--
	20	0.25 ± 0.20	56.10 ± 6.99	0.29 ± 0.09	42.68 ± 9.39	1.80 ± 0.35	63.61 ± 7.73	0.32 ± 0.04	6.10 ± 0.59	0.18 ± 0.04	1.56 ± 0.10	322.61 ± 48.56	330.15 ± 18.84	421.07 ± 61.81
Fig. 2a	Percentage of As contents (%)
	Weeks	Croot/Crice*100%	Cstem/Crice*100%	Cleaf/Crice*100%	Chusk/Crice*100%	Cbrown rice/Crice*100%
	3	51.44	31.9	16.65	--	--
	6	45.08	33.02	21.9	--	--
	9	49.47	38.88	11.64	--	--
	12	46.52	30.53	22.95	--	--
	16	61.18	16.22	22.42	0.17	--
	18	33.61	21.04	44.36	0.77	0.22
	20	25.69	32.31	40.56	0.35	1.08
Fig. 2b	TF during whole growth period
	Weeks	TF (Cshoot/Croot)
	3	0.63
	6	0.49
	9	0.51
	12	0.52
	16	0.14
	18	0.45
	20	0.82
Fig. 3 and Fig. S4	Relative expression of genes in roots
	Weeks	OsLsi1	OsLsi2	OsABCC1	OsPCS1
	3	0.7493 ± 0.0427	0.6268 ± 0.0761	2.6114 ± 0.4164	2.1167 ± 0.2101
	6	0.0060 ± 0.0010	0.0021 ± 0.0002	1.4754 ± 0.3127	0.5000 ± 0.0889
	9	1.1852 ± 0.2474	4.0420 ± 1.1167	7.6833 ± 0.1004	1.7800 ± 0.0849
	12	0.0966 ± 0.0211	0.1367 ± 0.0476	1.4974 ± 0.4621	0.7900 ± 0.1273
	16	0.6666 ± 0.0590	1.2348 ± 0.2518	1.9168 ± 0.7770	2.4800 ± 0.2121
	18	0.1785 ± 0.0049	0.5806 ± 0.0022	0.1370 ± 0.0151	0.0500 ± 0.0300
	20	0.1311 ± 0.0036	0.0683 ± 0.0171	0.7466 ± 0.0085	1.5800 ± 0.3830
Fig. 4 and Fig. S5	Relative expression of genes in basal stem and nodes
	Weeks		OsLsi6	OsLsi2	OsLsi3	OsABCC1	OsPCS1
	3	Basal stem	0.6650 ± 0.0393	--	--	1.1765 ± 0.1863	2.1167 ± 0.2101
	6	Basal stem	1.1129 ± 0.0883	--	--	1.1290 ± 0.1802	0.5000 ± 0.0889
	9	Basal stem	0.6625 ± 0.1665	--	--	0.4761 ± 0.1390	1.7800 ± 0.0849
	12	Basal stem	0.7894 ± 0.1071	--	--	0.4838 ± 0.0084	0.7900 ± 0.1273
	16	Basal stem	1.6508 ± 0.2947	--	--	1.0111 ± 0.0419	2.4800 ± 0.2121
		Node I	0.1601 ± 0.0076	1.3638 ± 0.4704	0.9930 ± 0.5546	0.8953 ± 0.0011	0.7200 ± 0.3677
		Node II	0.2080 ± 0.0188	0.5407 ± 0.2554	4.0100 ± 2.4974	0.98381 ± 0.0415	0.9800 ± 0.4403
		Node III	1.4504 ± 0.4167	0.3049 ± 0.0310	0.4466 ± 0.2211	2.3634 ± 0.1147	0.4950 ± 0.0636
	18	Basal stem	0.7555 ± 0.1136	--	--	0.9154 ± 0.4131	0.0500 ± 0.0300
		Node I	0.0735 ± 0.0061	0.1042 ± 0.0367	0.3290 ± 0.3272	0.4504 ± 0.0579	0.3150 ± 0.0354
		Node II	0.9367 ± 0.1827	0.2758 ± 0.1461	4.8630 ± 0.1073	1.5904 ± 0.1040	2.6033 ± 0.9657
		Node III	0.3807 ± 0.0099	0.3502 ± 0.0867	0.3733 ± 0.1711	0.3843 ± 0.0577	0.6300 ± 0.2265
	20	Basal stem	0.1382 ± 0.0006	--	--	1.2455 ± 0.2625	1.5800 ± 0.3830
		Node I	0.5024 ± 0.0555	1.5010 ± 0.2502	25.8359 ± 13.545	1.9406 ± 0.1148	0.5867 ± 0.2444
		Node II	0.8422 ± 0.2312	0.3156 ± 0.0974	0.000015 ±0.000001	0.7412 ± 0.0984	0.2568 ± 0.0870
		Node III	0.5993 ± 0.0008	0.4200 ± 0.0298	8.6526 ± 3.9480	0.6228 ± 0.0186	0.9900 ± 0.1735
Fig. 5 and Fig. S6	Relative expression of genes in leaves and husk
	Weeks		OsLsi6	OsABCC1	OsPCS1
	3	Bottom first leaf	1.1180 ± 0.1948	3.7431 ± 0.5856	2.3600 ± 0.8910
	6	Bottom first leaf	0.8912 ± 0.0291	1.0538 ± 0.4073	1.8200 ± 0.7119
	9	Bottom first leaf	0.6759 ± 0.0665	0.4055 ± 0.0558	0.9900 ± 0.1131
	12	Bottom first leaf	5.2620 ± 1.7196	0.1635 ± 0.0329	0.7355 ± 0.4704
		Top second leaf	0.9837 ± 0.0785	0.3798 ± 0.0209	3.3033 ± 1.5963
		Top first leaf	0.3844 ± 0.0093	0.9387 ± 0.0620	1.6800 ± 0.1273
	16	Bottom first leaf	0.9948 ± 0.0059	0.3732 ± 0.0870	0.6750 ± 0.0071
		Top second leaf	0.5713 ± 0.0272	0.9145 ± 0.1112	0.7850 ± 0.0778
		Top first leaf	0.5625 ± 0.0033	0.8790 ± 0.1716	6.8500 ± 0.9475
	18	Bottom first leaf	2.4127 ± 0.5519	2.0255 ± 0.0859	0.5600 ± 0.0849
		Top second leaf	0.9670 ± 0.0372	1.0408 ± 0.0569	0.5267 ± 0.0513
		Top first leaf	0.7127 ± 0.1107	0.5840 ± 0.0948	0.6050 ± 0.0071
	20	Bottom first leaf	0.8492 ± 0.1408	0.8312 ± 0.0612	0.4700 ± 0.0800
		Top second leaf	0.6588 ± 0.0202	0.7397 ± 0.0138	0.5600 ± 0.2628
		Top first leaf	2.3909 ± 0.0304	1.3191 ± 0.2362	0.7500 ± 0.0566
Fig. S1	Biomass (g)
		Root		Stem		Leaf		Grains
	Weeks	CK	+As	CK	+As	CK	+As	CK	+As
	3	01405 ± 0.0173	0.1474 ± 0.0136	0.1000 ± 0.0118	0.0820 ± 0.0116	0.1470 ± 0.0021	0.1399 ± 0.0264	--	--
	6	0.8177 ± 0.0890	0.6948 ± 0.0465	0.6646 ± 0.0117	0.7856 ± 0.2577	0.9831 ± 0.0752	0.9861 ± 0.0890	--	--
	9	3.4950 ± 0.3512	2.6951 ± 0.1262	3.1228 ± 0.0929	2.7860 ± 0.4724	3.5373 ± 0.1482	3.3349 ± 0.9452	--	--
	12	7.1600 ± 0.4243	4.7900 ± 0.0141	7.4150 ± 0.2758	6.1800 ± 0.7071	7.4750 ± 0.3465	5.7150 ± 0.2192	--	--
	16	12.5100 ± 1.4284	10.6000 ± 1.6264	12.8900 ± 2.7012	11.7400 ± 1.4284	10.0450 ± 1.8031	10.1050 ± 0.5445	1.46	1.380 ± 0.4101
	18	12.6850 ± 0.5303	12.3350 ± 0.4172	14.4450 ± 0.6152	13.6450 ± 0.3323	15.3300 ± 1.5556	16.0050 ± 0.2334	6.6650 ± 1.0856	6.0100 ± 1.1528
	20	11.2475 ± 0.9016	11.6575 ± 0.0601	18.5725 ± 0.6965	17.9525 ± 0.5622	14.2550 ± 0.3394	14.9050 ± 0.9263	11.5338 ± 0.4630	9.1879 ± 1.3569
Fig. S2	As content in different tissues of rice plants (μg)
		Root		Stem		Leaf		Husk		Brown rice
	Weeks	CK	+As	CK	+As	CK	+As	CK	+As	CK	+As
	3	0.0405 ±0.0001	13.7323 ± 0.1768	0.0803 ± 0.0009	8.5168 ± 0.0433	0.0987 ± 0.0002	4.4455 ± 0.2708	--	--	--	--
	6	0.0540 ± 0.0046	96.0601 ± 16.9915	0.2250 ± 0.1770	70.3504 ± 2.3979	0.7972 ± 0.1335	46.6705 ± 12.6349	--	--	--	--
	9	0.7352 ± 0.2327	439.7552 ± 57.8891	1.6337 ± 0.4539	345.6212 ± 16.1317	5.4118 ± 1.5983	103.4968 ± 41.2192	--	--	--	--
	12	1.4089 ± 0.2656	548.0544 ± 58.5208	2.4727 ± 0.6007	359.7151 ± 67.7639	0.7592 ± 0.5407	270.3320 ± 20.5656	--	--	--	--
	16	1.9583 ± 0.6454	938.0475 ± 66.7933	5.1144 ± 0.8864	248.7315 ± 28.0807	12.7856 ± 1.3459	343.8193 ± 50.1352	0.3479 ± 0.0564	2.6506 ± 1.7212	0.3479 ± 0.0564	2.6506 ± 1.7212
	18	2.4297 ± 0.4039	629.6271 ± 27.1516	3.0566 ± 1.1049	394.1148 ± 13.0783	23.0307 ± 2.2526	831.0013 ± 36.6782	0.4403 ± 0.0805	14.3532 ± 2.1732	0.3853 ± 0.1168	4.0520 ± 0.3764
	20	1.6450 ± 0.0495	706.8900 ± 19.7793	4.5000 ± 0.8697	889.2100 ± 16.7302	22.5100 ± 2.5456	1116.2750 ± 7.3186	0.5037 ± 0.2192	9.6922 ± 2.1275	1.7692 ± 0.1930	29.8257 ± 4.3503
